# Supplementary material for: Cancer Stem Cell Markers in Rhabdomyosarcoma in Children
Source: Diagnostics (Basel). 2022 Aug 4;12(8):1895. doi: 10.3390/diagnostics12081895 (PMC9406733; doi:10.3390/diagnostics12081895)
Supplement: Supplementary file 1 [file diagnostics-12-01895-s001.zip]

Archive with 1 entries (1 files):
- diagnostics-1808002-supplementary.pdf
